# Supplementary material for: Dynamic Alterations in Yak Rumen Bacteria Community and Metabolome Characteristics in Response to Feed Type
Source: Front Microbiol. 2019 May 22;10:1116. doi: 10.3389/fmicb.2019.01116 (PMC6538947; doi:10.3389/fmicb.2019.01116)
Supplement: Supplementary file 3 [file Table_3.xls]

## Sheet: ESI＋
Supplementary Table S3 Information of identified metabolites
NO.	mz	rt	RT(min)	Name	Molecular weight	△ppm	VIP	T-TEST	Fold change(C/F)	soybean meal_1	broad bean_1	rape cake_1	sesame cake_1	sesame cake_2	broad bean_2	broad bean_3	soybean meal_3	sesame cake_3	rape cake_3	broad bean_4	soybean meal_4	rape cake_4	sesame cake_4	oat_1	hulless barley_1	corn_1	barley_1	wheat bran_1	wheat_1	oat_2	wheat_2	hulless barley_2	barley_2	wheat bran_2	hulless barley_3	wheat_3	corn_3	oat_3	wheat bran_3	barley_3	corn_4	wheat_4	oat_4	hulless barley_4	wheat bran_4	barley_4	oat straw_1	wheat straw_1	pea stem_1
										1	1	1	1	1	1	1	1	1	1	1	1	1	1	1	1	1	1	1	1	1	1	1	1	1	1	1	1	1	1	1	1	1	1	1	1	1	3	3	3
69	104.107	45.1217	0.752028	Choline	103.1	0	1.6994	6.65269e-07	2.9905	2463.86	2527.19	2120.8	2926.62	1740.56	6625.93	1815.66	1078.47	1475.33	3567.96	2862.46	2065.67	891.295	757.762	2281.91	2706.65	1265.73	629.718	2352.58	2425.91	2428.88	7958.15	6621.32	6623.8	3011.84	6854.34	4473.11	558.296	1103.08	1861.28	2195.35	1050.88	1860.67	855.907	5472.86	1840.37	3164.85	344.644	189.031	157.908
95	116.071	50.2037	0.836728	L-Proline	115.063	0	1.73136	3.581e-07	1.08205	561.847	716.934	484.755	525.91	300.771	665.576	389.381	215.069	353.91	303.427	413.991	358.53	204.024	228.887	489.347	354.351	320.701	235.497	467.72	289.133	326.875	506.123	484.937	434.466	423.429	727.419	647.186	160.392	219.293	327.564	231.555	175.517	307.433	179.55	317.376	251.387	390.534	176.165	116.946	223.028
182	150.058	58.3751	0.972919	L-Methionine	149.051	0	1.67356	1.07932e-06	1.73532	356.755	268.819	220.362	421.789	131.515	452.591	342.518	147.136	191.974	405.197	188.224	155.98	75.1396	116.152	200.506	174.938	244.533	54.9098	203.402	104.472	197.099	401.421	581.356	317.636	289.164	299.771	229.463	152.194	62.9382	98.5086	163.017	155.903	136.781	96.9813	307.171	157.08	334.86	39.5424	31.6852	28.4414
106	122.096	842.711	14.0452	1-Phenylethylamine	121.089	1	1.39625	8.61264e-05	-0.205623	9692.8	10130.2	10349.7	8645.62	9014.04	9230.07	7698.73	8428.83	9377.82	5449	9373.39	9141.94	10376.4	7648.96	10121.9	10402.3	10594.3	11253	9551.79	9560.23	8284.32	7932.03	7379.07	5716.73	7439.62	8466.37	8410.4	7483.19	9332.79	9824.61	7668.85	7908.26	8772.08	7449.13	8223.85	7531.49	8101.27	11139.4	11598	10751.1
110	124.039	59.2696	0.987827	Niacin	123.032	1	2.32403	3.61318e-15	1.8675	1633.49	690.73	963.493	1288.58	1379.44	1491.18	1392.31	1099.34	950.187	1901.41	1054.04	877.731	1183.78	691.964	1023.85	1089.74	638.46	772.862	1314.14	442.277	835.93	1019.98	1248.71	1131.35	1824.77	1276.62	1081.79	927.263	790.476	1059.43	1068.11	939.021	1006.8	1394	907.192	1433.06	1845.14	287.555	200.012	266.496
711	284.099	60.3856	1.00643	Guanosine	283.092	1	1.63239	2.26424e-06	2.33139	108.639	19.2802	82.5383	277.24	55.0345	177.898	304.166	81.1698	159.314	190.333	68.1874	92.0175	36.8329	104.614	66.0766	90.2879	31.756	21.0518	148.015	31.416	61.0667	141.384	196.073	142.069	112.134	133.414	38.3572	63.9946	53.6774	38.3337	54.0997	70.7419	57.8101	7.65915	73.7848	119.581	148.95	17.1738	22.1549	39.0275
143	136.061	51.2865	0.854776	Adenine	135.054	2	1.52322	1.37313e-05	1.89135	6064.64	3183.15	4777.84	4202.42	2993.77	15321.7	1173.03	3730.73	5227.58	2579.83	3435.07	1802.06	467.918	776.246	5618.75	1968.45	2634.18	2216.46	3784.18	3351.91	6480.77	7501.03	7112.73	8461.67	2004.5	4706.79	2633.2	774.283	3434.09	3314.51	5548.8	2017	4684.89	7387.93	6688.1	1319.23	1803.07	1652.16	936.002	658.402
222	166.086	92.5712	1.54285	L-Phenylalanine	165.079	2	1.90725	7.31401e-09	2.98306	2828.46	2713.31	1257.75	3043.2	892.869	4268.23	2653.76	1440.1	1358.94	4191.08	1413.42	1259.8	640.627	830.097	1335.89	1455.36	1146.27	370.589	1346.13	846.806	1350.31	2976.8	3597.02	2062.67	2037.43	1899.14	1779.03	793.621	653.272	682.277	1226.38	1212.76	905.382	679.467	2221.36	1306.84	2126.09	234.755	162.657	130.377
281	184.985	854.043	14.234	Phosphohydroxypyruvic acid	183.977	2	1.8193	5.70988e-08	-0.18981	3283.9	3386.17	3378.21	2886.52	3283.3	3223.58	3379.05	3108.21	3408.73	2568.52	3704.32	3820.52	3939.77	3090.4	3260.27	3332.56	3437.85	3690.4	3323.15	3183.81	2968.41	2955.32	2627.03	2702.7	2941.74	3133.9	3482.93	2956.07	3394.97	3642.04	3314.81	3258.16	3423.23	3104.23	3534.2	3227	3277.4	3586.25	3864.42	3735.68
299	190.049	149.972	2.49953	Kynurenic acid	189.043	2	1.21658	0.000777031	-0.704642	134.51	110.286	394.538	235.229	285.841	113.834	224.937	239.405	203.215	186.113	157.932	260.194	205.524	262.787	237.017	399.64	229.357	272.482	567.355	387.32	313.703	287.786	229.72	267.955	481.537	267.843	246.392	204.712	207.83	171.017	292.307	481.944	260.92	314.948	215.386	129.502	328.343	264.145	264.395	779.869
741	291.069	47.2393	0.787322	Inosine	268.081	2	1.67438	1.0631e-06	3.28723	87.9089	58.1222	35.2104	139.303	85.6787	270.56	270.295	40.7557	57.894	77.2469	157.909	155.017	112.57	78.8265	71.7427	125.005	60.012	14.766	89.9132	15.19	67.4591	93.7777	231.754	32.8834	91.6835	209.256	180.562	57.7365	18.8167	71.3169	28.41	50.7679	39.0567	5.83165	13.8431	115.245	153.068	13.1966	3.53189	20.3576
1103	377.146	166.857	2.78096	Riboflavin	376.138	2	1.32022	0.000230234	1.05661	56.5979	21.7508	115.347	47.0887	18.5643	25.0392	50.2537	25.816	25.2279	79.1137	23.5316	18.8856	25.314	29.7026	16.9111	31.6087	19.203	15.0243	30.4472	31.6369	23.781	39.6894	31.8664	32.8098	28.8026	37.2709	31.5494	15.6575	12.5777	19.0089	31.8443	23.9432	29.0246	26.5482	27.1846	31.2566	37.3466	14.0159	15.8019	11.3779
1298	433.329	494.274	8.2379	MG(22:2(13Z,16Z)/0:0/0:0)	410.34	2	1.33733	0.000185843	1.40065	5606.58	2461.11	1954.84	5315.79	4987.25	4897.77	5315.88	12905.7	2017.18	12297.9	6511.52	6974.29	5309.27	3294.7	4209.47	4240.97	1822.24	3756.22	3186.07	2897.51	8483.05	8433.19	21301.9	6164.72	5346.5	5580.76	3694.3	8863.78	2523.47	5430.11	6097.33	3901.9	3422.34	4880.66	3078.42	3098.18	5902.87	4187.79	1222.02	1016.03
1353	452.276	430.044	7.16741	LysoPE(0:0/16:1(9Z))	451.27	2	1.20375	0.000895034	1.92214	21.7461	23.9973	21.9263	207.127	112.965	52.3506	182.31	206.366	59.3843	368.263	69.3572	48.0184	173.287	145.114	72.7869	109.146	38.8356	77.8332	27.8887	365.25	58.6692	319.83	78.8187	172.948	185.466	116.192	81.6207	64.8139	36.3593	107.749	144.64	42.335	75.2865	627.625	86.3601	144.712	459.412	21.3591	23.3332	24.1634
1501	518.323	424.233	7.07055	LysoPC(16:0)	495.332	2	1.06905	0.00352801	2.63376	9.25704	13.2361	8.53035	226.054	58.3322	68.0571	117.335	70.0622	10.0879	364.755	85.2128	39.2167	29.6423	83.4566	6.09265	38.3963	3.07788	1.07371	43.4609	34.1516	23.7183	204.246	116.366	114.754	17.4262	172.631	50.1996	16.3982	2.73028	27.3861	23.7196	4.28785	21.4716	5.92329	47.2559	14.1992	92.0196	1.05528	1.20398	0.831364
119	127.051	68.4867	1.14144	Thymine	126.043	3	1.29367	0.000318547	1.93586	565.516	44.2759	220.543	839.345	110.911	115.643	338.763	344.931	199.676	418.268	98.1486	132.702	55.1657	475.654	116.213	122.174	71.5844	43.9237	174.08	49.0869	174.742	176.672	299.034	175.024	329.732	130.027	54.8935	84.2051	73.0184	44.3621	153.792	369.355	79.8574	71.0275	101.012	144.186	329.533	37.9699	42.5296	52.7788
231	169.049	158.451	2.64086	Vanillic acid	168.042	3	1.22091	0.000740514	-0.825621	15.5075	59.3054	17.4462	16.4976	35.0155	60.7217	84.6155	37.4623	18.4448	11.3046	38.5896	34.5953	22.4326	80.9225	28.5651	31.973	19.4129	45.8934	104.786	27.6795	31.9135	16.029	31.0307	17.523	80.025	18.6216	19.6191	24.0699	20.6333	41.232	23.7509	25.2389	67.6419	20.2455	13.1148	70.666	15.851	97.0946	166.657	40.2907
811	305.247	382.108	6.36847	Arachidonic acid	304.24	3	2.26453	5.83677e-14	-1.86781	23.641	9.79132	11.2835	15.6203	3.01435	11.6315	11.1614	4.29083	16.1581	4.70893	4.02219	5.98362	19.0226	4.17443	20.2879	15.6147	9.4955	40.4125	14.0964	14.4906	24.5341	15.8466	24.6074	13.0745	22.2069	12.4745	16.6899	18.3509	16.2359	6.64997	20.151	14.5577	21.7122	18.6659	9.68154	20.6027	15.9709	39.9726	61.6938	25.8839
820	307.262	319.296	5.3216	Stearic acid	284.272	3	1.30784	0.000268173	-1.36133	23.1525	21.8836	20.5461	11.7355	25.525	14.1814	8.40071	31.2364	12.3768	10.8707	11.2667	104.66	23.3143	10.2953	39.1274	43.6303	21.8347	111.776	71.7608	47.3896	25.2304	13.1779	26.4929	10.1575	60.1703	15.0649	17.5131	15.9447	19.1723	35.3782	17.5657	12.2528	48.273	28.0191	10.743	56.6711	77.0082	70.7	281.961	31.8971
899	324.288	510.521	8.50868	Sphinganine	301.298	3	1.80699	7.47486e-08	1.82037	306.756	40.1837	215.548	103.017	47.2691	54.3467	70.8185	208.39	148.504	248.108	59.1834	94.1163	51.9009	115.426	189.695	100.606	76.1805	36.0973	193.125	77.6688	270.612	129.329	164.405	206.449	101.635	112.657	71.7337	178.673	105.088	58.3896	188.917	129.777	120.115	118.221	115.079	135.161	103.425	28.2325	44.1387	28.445
1391	468.307	491.683	8.19471	LysoPC(14:0/0:0)	467.301	3	1.0021	0.00649758	1.19044	129.711	137.145	81.5794	1468.15	309.864	331.536	703.537	336.986	124.761	604.628	373.938	253.526	393.363	500.248	99.0693	152.517	92.4329	80.3231	241.484	1618.47	173.711	585.898	734.327	851.835	500.512	395.527	248.67	91.0756	88.484	160.976	353.292	160.825	488.389	372.16	254.268	241.493	488.538	75.5039	76.6305	159.401
145	137.045	58.8477	0.980795	Hypoxanthine	136.038	4	2.07019	7.834e-11	3.83174	3651.41	2916.76	1280.14	2961.09	2275.61	4142.69	4319.29	1512.38	1526.22	3020.52	3566.77	2824.87	2064.99	1926.8	2183.42	2780.72	1715.27	580.299	3264.18	689.286	2272.17	3438.34	6000.95	2915.83	3647.19	5177.36	3693.4	1061.49	860.195	1762.31	1196.73	1319.03	1895.4	813.382	954.395	3095.22	4805.62	5.02089	13.6944	231.883
154	140.068	609.049	10.1508	L-Valine	117.079	4	1.84756	3.02692e-08	0.879725	108.488	104.744	141.137	121.63	78.1304	39.1476	88.5684	81.0662	84.459	89.3308	67.5011	74.8568	79.5904	101.238	137.238	74.6839	146.654	92.4559	136.539	93.7002	136.958	97.3361	99.4865	112.936	84.7865	57.7198	57.9119	78.5918	66.4538	56.5307	63.7329	101.437	63.3869	101.82	107.872	106.703	100.41	60.9182	52.1746	80.3199
197	156.99	856.111	14.2685	Phosphoglycolic acid	155.982	4	1.55235	8.67518e-06	-0.200064	2962.3	3272.43	3164.45	2759.99	3365.78	3381.58	3602.43	3328.9	3643.2	2794.39	4025.58	4030.13	4549.95	3256.83	3076.8	3149.54	3214.8	3433.78	3166.83	3027.59	2833.53	3018.28	2576.31	2726.7	2966.08	3336.47	3683.3	3061.44	3570.18	3900.46	3630.23	3460.47	3748.03	3304.19	3776.39	3500.85	3580.82	3481.57	3684.33	3525.15
771	297.241	489.601	8.16002	9-HODE	296.235	4	1.48486	2.45786e-05	0.930064	144.438	101.368	256.793	345.242	184.005	131.796	182.235	230.282	219.829	415.637	192.8	168.564	164.429	477.141	463.125	328.744	174.198	140.489	392.605	121.567	548.018	311.514	238.724	386.532	281.875	210.404	143.007	442.358	373.794	155.111	283.728	257.136	146.796	499.15	285.309	313.001	260.058	129.764	109.024	125.696
1065	365.104	46.5863	0.776438	D-Maltose	342.116	4	1.26031	0.00047284	2.49475	117.209	178.737	295.226	90.4316	39.4922	76.1808	125.324	62.3829	40.8387	58.4834	70.2983	106.792	54.6641	44.2007	306.529	200.837	102.511	31.0881	827.627	171.316	117.189	549.765	173.88	225.19	39.448	195.431	179.053	29.1535	23.9844	46.1391	241.419	57.2056	128.743	141.408	442.777	77.196	352.559	23.8004	36.7429	19.6864
1075	367.28	453.142	7.55237	MG(17:0/0:0/0:0)	344.293	4	1.0881	0.00294065	-0.715033	79.1707	40.972	37.1645	77.9564	127.426	69.7065	360.825	141.158	51.1625	116.209	59.0923	83.3416	106.54	39.7838	71.9409	63.8273	36.32	75.2857	68.3141	43.5318	67.2052	26.7837	195.54	64.5389	66.426	66.2944	52.75	65.9352	34.5781	109.53	71.4486	27.2216	70.5438	39.2366	30.6153	55.9246	43.3467	130.25	84.7031	71.8772
1426	482.322	525.246	8.7541	LysoPC(15:0)	481.317	4	1.19348	0.00100083	2.17173	298.815	155.874	195.691	2289.8	182.774	338.781	1497.31	397.164	264.012	993.945	272.086	298.038	434.774	558.353	137.86	444.378	53.6265	99.6417	203.699	1292.78	168.767	555.493	1436.9	1669.84	529.754	752.698	246.697	82.2696	73.3087	135.371	469.387	122.66	431.754	298.864	430.404	182.14	609.901	65.7578	61.4256	65.6748
697	281.246	510.804	8.5134	Linoleic acid	280.24	5	1.3075	0.000269278	1.93189	1680.12	341.569	6522.08	7034.24	3867.78	938.329	427.15	6145.66	4593.88	12066.6	1901.55	1634.12	3513.87	13962.8	8728.72	2938.23	7119.4	1524.01	5242.87	1797.54	16449.4	4031.89	5575.83	6667.23	8742.17	3243.74	1636.63	21471.7	7797.06	1884.23	5192.2	13183	1627.7	15852.7	1375.49	9407.91	3641.49	784.812	494.9	977.078
706	283.262	613.413	10.2236	Oleic acid	282.256	5	1.71181	5.24551e-07	2.20458	194.971	138.077	905.61	516.609	413.685	127.304	478.962	672.716	358.755	1036.55	142.394	536.63	303.937	543.354	350.035	252.74	545.399	136.756	449.074	237.146	423.354	351.941	611.992	415.565	323.779	179.212	143.084	929.649	236.731	152.945	1131.41	438.689	110.867	328.844	436.225	400.084	240.986	78.7814	84.2715	76.8615
759	295.225	341.721	5.69535	9-HOTE	294.219	5	1.01731	0.00567779	0.451959	253.457	214.273	250.22	372.784	245.929	246.747	195.086	214.158	285.626	152.59	157.894	400.844	154.568	285.191	317.531	399.36	117.407	246.34	523.822	441.849	288.065	181.712	239.161	230.637	274.21	168.67	184.967	132.97	183.317	189.361	234.64	164.681	160.282	283.238	123.317	217.953	166.878	365.292	196.423	139.638
1029	355.283	439.843	7.33072	MG(0:0/18:2(9Z,12Z)/0:0)	354.277	5	1.43675	4.92963e-05	-0.246132	141.428	170.674	166.99	139.738	184.095	193.825	184.511	171.395	193.646	21.4903	213.528	201.671	188.728	172.393	147.815	153.9	165.642	177.43	166.709	161.694	160.323	161.013	138.75	133.66	171.646	179.004	185.901	163.369	196.917	201.73	169.814	176.436	201.887	169.396	192.857	171.37	194.026	185.697	204.397	184.122
361	205.095	143.416	2.39027	L-Tryptophan	204.09	8	2.05113	1.41141e-10	1.28481	424.724	143.792	178.486	436.991	148.58	355.076	304.818	317.101	237.838	453.129	234.91	238.202	198.153	174.38	192.091	195.32	212.391	153.315	281.431	162.037	220.905	249.428	244.308	205.546	302.992	272.676	196.341	182.215	158.713	157.831	278.992	240.826	196.953	404.149	220.526	275.885	340.967	135.028	113.638	105.2
1001	348.073	57.5307	0.958845	Adenosine monophosphate	347.063	8	1.17168	0.00126364	1.56187	29.4019	241.35	59.3883	108.632	33.9903	180.84	56.4696	53.6429	69.4172	66.3132	54.8817	32.9246	13.1774	34.2334	168.216	188.444	120.647	58.614	85.4366	212.343	123.73	505.281	156.566	220.819	58.2451	126.046	145.421	141.437	50.0637	78.3234	90.7115	41.3408	40.3246	29.9178	66.4745	57.5166	83.1585	38.2533	36.3339	24.4989
251	176.07	220.722	3.6787	Dopamine	153.079	9	1.37056	0.000121173	0.781268	199.351	224.403	286.279	251.556	170.971	329.17	349.074	212.278	269.566	572.601	348.807	269.539	340.64	126.952	199.318	111.338	246.018	241.993	330.359	357.2	263.596	169.478	229.678	319.097	216.423	275.966	287.321	561.729	352.886	137.036	612.556	293.213	279.56	324.944	462.211	132.408	489.046	304.307	123.742	137.61
364	206.058	138.539	2.30899	Phosphorylcholine	184.074	9	1.04631	0.00436319	0.773843	44.9745	34.4052	59.8061	70.7318	46.2517	44.3352	136.438	38.9109	50.1916	42.1793	24.5906	23.0739	25.4652	76.0219	44.3479	127.704	71.3503	41.7105	135.474	163.273	117.305	52.3758	47.8231	107.377	76.7939	64.9135	50.1998	39.4172	49.1318	19.5572	66.1171	69.6411	52.2551	81.068	51.678	27.9958	74.1237	46.116	37.9382	62.8051
665	274.093	216.533	3.60888	Deoxyadenosine	251.102	9	1.16584	0.00134382	-1.23632	14.3535	10.6784	6.91547	8.98061	14.3138	10.3082	11.3733	5.80631	15.0812	17.6918	10.4039	13.8009	12.9105	16.8942	14.9587	7.85598	6.25801	13.5682	17.1022	12.2316	17.014	8.7145	11.2156	5.88693	16.9644	9.53423	10.478	5.24537	9.83629	13.65	10.2105	10.3202	8.37941	12.7395	6.54976	13.6179	8.19412	13.2301	9.51073	67.0874
940	331.264	386.431	6.44051	Eicosadienoic acid	308.272	10	1.1918	0.00101918	-0.603108	35.4804	17.2693	10.9016	48.2123	43.3594	13.2051	11.4437	57.9198	51.8673	22.7201	22.8544	18.7579	34.7151	51.6857	47.0831	29.2434	15.4041	34.4711	49.5887	13.2139	43.7259	18.5442	29.1447	24.5312	25.7641	22.6392	25.6234	26.8566	34.912	36.5362	33.2673	28.5205	32.7248	48.2418	15.3628	30.3873	19.0012	32.9692	29.2646	23.5019
177	148.062	52.1304	0.86884	L-Glutamate	147.053	11	1.78202	1.27445e-07	1.19387	230.151	170.389	246.984	250.293	122.921	338.24	238.533	113.655	184.25	133.116	152.929	150.544	83.0951	87.0627	175.067	121.305	317.509	105.065	250.373	94.9559	209.354	102.359	218.735	112.747	235.405	194.76	134.894	174.421	298.132	116.714	94.2775	167.326	136.835	114.402	177.022	145.801	256.096	81.4622	49.1033	78.0751
557	251.195	359.434	5.99057	Myristic acid	228.209	12	1.16514	0.00135374	-1.37264	58.3397	44.7507	115.781	171.129	79.6499	85.4049	53.0899	84.7784	64.8347	37.5037	53.3443	79.4546	66.4298	60.9364	66.0733	82.3981	41.5094	86.8011	176.066	164.169	59.7646	53.5932	83.2797	109.832	64.1206	47.9174	51.2149	49.8186	46.9172	60.6346	85.4761	50.2729	53.3337	57.1172	43.6505	53.0598	56.4499	94.7695	82.8104	79.3427
943	332.08	268.272	4.47119	Deoxyadenosine monophosphate	331.068	13	1.33723	0.000186064	0.741563	14.4423	33.1755	15.3729	13.2912	22.4257	22.318	33.4657	34.7012	12.0614	28.9628	38.2609	20.1705	20.1204	11.603	18.3124	26.8643	15.1157	19.706	22.4314	17.3839	27.7635	36.4982	48.1613	43.9858	21.2573	35.1588	22.9784	27.7529	12.9847	26.8155	28.3907	19.5927	30.4833	15.6053	21.0777	19.9996	30.8044	24.8666	32.7065	8.02434
101	119.032	855.113	14.2519	Succinic acid	118.027	14	1.52258	1.38676e-05	-0.182204	132.643	133.807	131.37	94.2274	133.8	129.572	124.527	127.714	136.019	97.5341	138.159	136.872	141.83	88.608	133	114.087	136.314	150.328	135.28	123.05	118.971	110.377	105.734	104.609	112.23	123.211	131.203	109.122	135.107	140.558	123.097	115.466	128.57	109.555	124.68	119.797	125.383	146.419	150.167	118.421
549	249.179	295.889	4.93149	Myristoleic acid	226.193	14	1.58974	4.70376e-06	-0.939445	145.767	132.321	194.114	194.821	143.697	128.061	98.2741	159.034	137.972	73.7563	108.957	143.944	120.704	128.578	197.2	172.663	121.528	167.621	244.824	208.14	154.843	97.0083	141.085	132.627	152.393	91.9344	108.069	104.73	113.333	115.287	137.793	120.688	101.474	153.14	80.1634	139.927	113.672	191.629	179.664	183.977
1136	385.341	448.884	7.4814	Vitamin D3	384.339	14	1.23479	0.000633628	2.11491	58.4164	38.2736	386.107	91.1761	19.5151	38.9638	159.526	46.1786	23.2022	12.7512	50.1758	33.6588	25.5624	35.8166	35.1853	36.3405	35.0207	22.0989	78.3712	36.227	67.7783	161.559	76.0514	107.716	124.289	150.634	83.322	65.4614	31.1011	37.3835	254.584	42.5638	46.0982	85.0398	319.077	115.729	187.459	16.9503	17.9616	16.4723
186	152.054	58.8462	0.98077	Guanine	151.049	15	1.63166	2.29366e-06	1.74496	762.145	109.943	410.872	1697.34	318.991	339.269	991.902	929.516	868.788	887.828	300.29	385.997	170.917	897.668	309.375	502.29	276.067	112.28	683.91	195.146	423.065	881.078	711.116	807.017	561.023	588.459	168.485	572.423	434.99	261.312	538.909	652.154	277.603	246.266	355.375	715.315	885.77	148.848	188.343	221.394
193	155.082	48.9684	0.81614	Ornithine	132.09	15	1.12637	0.00201649	1.66609	208.467	75.0796	11.9103	78.8746	15.9401	44.1564	109.147	11.0293	20.5072	79.2404	114.915	9.5946	72.5022	89.2003	238.496	345.665	14.5222	13.5994	221.413	193.82	342.555	354.497	101.937	149	199.759	341.329	517.275	18.1664	60.9422	14.8288	143.583	11.8577	38.322	139.946	272.303	148.423	144.827	15.1232	30.0066	44.9459
296	189.163	511.348	8.52246	N6,N6,N6-Trimethyl-L-lysine	188.153	15	1.19657	0.000967814	1.36902	87.3847	17.7478	131.338	130.701	76.2286	26.7557	20.3117	127.016	88.8006	234.953	41.3435	47.3075	71.9405	249.508	155.176	55.6923	137.59	35.3256	94.0534	39.7373	278.177	74.5847	98.8811	117.934	143.693	59.6549	35.4106	378.255	139.302	40.4844	95.6329	254.642	34.9385	270.827	30.7664	161.095	68.6703	24.9068	21.2151	26.8176
330	198.073	327.176	5.45294	L-Dopa	197.069	15	1.59629	4.21383e-06	-0.254632	34.9318	43.6147	38.9188	32.8174	39.3526	37.3315	33.4908	32.77	37.0974	24.6697	35.9245	35.9044	31.4431	32.292	36.9263	37.0259	40.0867	41.902	35.8177	37.4881	33.7486	32.8603	37.6782	31.2045	34.1135	36.8605	35.5575	32.8016	41.1007	40.1498	35.6614	34.3193	36.3334	31.9773	36.8263	34.8315	34.9379	41.5535	42.4024	44.6351
189	153.038	59.2733	0.987888	Xanthine	152.033	16	1.61396	3.1192e-06	4.63934	470.836	9.93076	314.157	596.834	8.14451	480.801	811.483	313.998	287.882	906.382	363.62	290.447	5.69365	369.188	6.58069	81.823	7.72084	5.63962	561.06	12.7899	257.376	629.135	1059.7	524.18	601.105	486.196	4.87644	11.2206	6.94461	5.41376	444.819	357.215	263.306	321.392	379.977	402.973	694.407	7.67572	25.1984	7.65611
272	182.078	59.5538	0.992563	L-Tyrosine	181.074	18	1.67342	1.08213e-06	1.29567	380.4	370.223	334.758	420.435	168.173	494.642	340.951	205.733	234.913	539.988	216.166	603.794	156.005	159.388	198.305	229.191	157.472	116.667	241.813	118.842	209.159	358.404	438.113	237.463	303.273	281.553	289.373	133.325	144.537	136.865	156.595	189.029	146.368	123.991	281.276	191.3	294.395	129.257	79.8397	79.7282
1188	400.349	612.991	10.2165	L-Palmitoylcarnitine	399.335	18	1.35173	0.000154695	1.21789	130.313	111.348	103.457	191.004	465.055	102.262	402.127	322.532	55.8558	547.64	214.427	171.217	176.833	187.321	232.063	125.192	162.957	147.605	154.404	166.808	524.896	357.827	551.251	434.109	163.979	179.194	119.187	554.549	149.968	176.577	176.796	163.487	108.81	339.055	109.973	226.598	197.12	149.583	87.3923	54.9681
130	132.099	67.9886	1.13314	L-Leucine	131.095	20	1.86254	2.14184e-08	2.62661	4079.08	2874.43	1777.84	4803.85	1565.8	6523.31	3836.79	2263.42	2352.29	6591.29	2146.63	2005.06	940.483	1182.01	2107.71	1580.81	1795.05	840.863	2284.02	1628.22	2033.02	3290.74	5420.51	2652.58	2922.34	2690.44	1947.24	1208.63	1056.09	1246.45	1856.42	1678.77	1184.21	1124.15	2939.56	1825.64	2973.73	753.357	547.153	226.785
926	329.262	589.74	9.829	MG(16:1(9Z)/0:0/0:0)	328.261	20	1.10433	0.0025106	1.08144	179.241	71.732	26.1049	166.058	56.3627	54.9269	121.237	116.388	97.5624	100.982	80.8914	45.0229	51.6268	77.1452	79.6039	178.941	59.1417	64.6033	156.346	81.9583	131.72	400.776	265.53	414.634	189.4	175.246	203.566	28.2593	52.8	42.6932	111.225	22.3876	136.076	125.073	128.719	139.047	65.3616	18.5469	51.7598	76.2037
345	202.043	146.849	2.44748	Hippuric acid	179.058	21	1.15937	0.00143803	-0.176381	18338.4	28787.6	20267.5	18304.5	22797.4	19299	18506.6	16169.7	19889.6	12869	14791.6	18426.8	17583	16379	20538.2	23385.4	23981.9	25081.3	18501.3	21937.8	19596.8	18056.9	26955.8	17959.4	19447	21401.1	18789.7	18286	23946.7	22098.2	19983.3	18934.9	19442.7	17837.6	19719.1	20501.3	17690.9	25677.3	21700.8	25675.1
100	119.073	146.928	2.4488	β-Hydroxyisovaleric acid	118.063	22	1.34658	0.000165235	-0.187852	807.17	1241.43	915.389	888.95	1016.46	884.027	877.378	758.394	967.711	577.01	695.601	873.29	812.787	813.856	883.368	1014.55	997.505	1101.59	799.925	950.641	861.306	835.75	1227.7	806.034	888.128	966.768	873.293	828.399	1073.88	1019.5	929.599	872.306	902.257	821.602	909.375	956.68	822.642	1141.21	949.292	1138.89
252	176.036	45.7867	0.763111	4-Aminosalicylic acid	153.043	22	1.66214	1.33038e-06	2.55066	81.6446	119.702	47.3601	7.97085	7.65354	231.471	115.453	56.7447	68.0878	122.848	76.9568	58.1438	6.55081	9.11412	53.3918	70.9594	43.8284	8.56565	61.0072	39.8185	47.3422	86.1183	112.718	75.0875	59.9066	53.8351	96.2178	10.4043	5.97696	27.5508	86.7614	79.4405	46.3574	54.1166	132	47.1427	82.9053	9.93614	11.594	13.6023
1497	516.311	226.777	3.77962	Taurallocholic acid	515.292	24	1.11887	0.00217391	-0.138563	47.0832	52.7834	46.4459	46.1706	52.6916	48.0581	45.9259	46.3096	48.9197	26.1167	48.0467	45.8592	42.7736	40.5588	50.3164	52.418	54.8432	54.8368	52.3803	48.8316	45.4142	41.387	38.6926	37.7097	57.9097	44.1438	50.2078	43.1789	53.9622	52.5977	44.4855	45.4442	48.9857	40.42	48.2741	41.7229	44.8481	56.6004	56.2319	56.0904
1388	466.328	542.119	9.03532	Glycocholic acid	465.309	25	1.04578	0.00438456	2.48598	92.7519	58.8928	35.546	569.449	466.104	166.432	171.328	74.1631	10.8462	307.406	60.7454	59.9151	19.8816	19.3678	11.8212	92.2669	10.9017	17.4622	41.8516	573.915	46.0906	278.205	620.305	613.77	183.082	232.414	67.7016	13.7069	9.30638	37.4102	97.9521	9.80693	38.8789	24.0057	127.998	36.1185	222.333	11.1906	9.9921	8.70561
41	90.0574	54.2044	0.903407	β-Alanine	89.0477	27	1.57953	5.57367e-06	1.35657	88.266	138.297	69.8791	82.43	50.85	293.516	108.592	53.5278	94.4779	105.351	112.013	102.655	42.3633	52.4042	91.8719	109.306	40.6937	46.2247	101.15	53.5405	60.1798	92.3694	69.9969	68.4179	82.7096	125.868	126.135	41.3854	51.1576	61.1848	50.1957	38.7676	48.2836	47.9648	107.338	54.2094	97.1408	47.2581	27.4621	28.8394
276	183.081	380.884	6.34807	D-Mannitol	182.079	27	1.63547	2.1449e-06	-0.186282	156.522	179.272	173.126	145.537	173.767	163.029	147.507	146.747	160.474	104.258	170.948	160.865	160.342	137.998	165.581	170.053	168.588	185.379	167.641	165.653	147.876	144.362	135.477	122.957	149.426	157.536	158.995	141.463	166.824	177.926	152.218	145.48	161.278	139.624	157.378	140.966	154.34	187.465	196.179	184.895
350	203.047	146.844	2.44739	myo-Inositol	180.063	28	1.27085	0.000418014	-0.18667	1796.19	2782.67	2067.97	1845.31	2217.66	1981.58	1902.88	1661.44	1967.94	1305.08	1506.66	1879.15	1816.34	1681.01	2018.54	2279.24	2327.22	2563.2	1789.01	2130.05	1879.5	1856.17	2729.57	1799.56	1977.39	2116.63	1879.6	1844.72	2362.43	2252.95	2026.56	1911.13	1960.63	1771.95	1955.98	2098.88	1752.74	2482.35	2096.2	2576.4
555	251.135	398.268	6.6378	Ubiquinone-1	250.12	28	1.39176	9.14901e-05	-0.205564	94.4871	99.0756	99.4087	84.5764	93.7944	89.6771	81.4431	85.3862	91.0101	58.4471	88.0072	94.3563	82.6603	72.0064	98.4587	96.7999	101.21	110.096	100.832	92.8706	87.1691	80.778	75.2047	73.8882	83.8213	85.1918	83.3579	77.671	93.5629	94.9765	82.6503	79.6437	84.6909	75.0156	81.2078	76.6595	80.2076	111.654	119.702	105.406
327	197.094	412.496	6.87493	L-Arginine	174.112	35	1.12843	0.00197504	-0.152858	184.14	230.801	183.191	166.046	182.562	157.339	145.251	144.397	164.508	106.608	171.683	166.066	180.782	141.001	171.565	202.742	170.225	185.76	180.387	161.865	148.631	148.924	163.632	126.534	144.943	157.157	193.234	135.099	163.398	175.039	149.159	174.424	163.398	134.479	155.651	145.388	155.554	189	198.725	208.765
1401	472.285	221.324	3.68873	Glycoursodeoxycholic acid	449.314	38	1.60604	3.57216e-06	-0.219284	48.7917	63.9881	56.3057	50.6004	61.3766	56.1381	56.713	49.0195	58.9519	38.6468	55.6839	56.1152	52.6518	45.5806	62.835	63.3776	68.2658	70.3422	57.7995	55.9804	53.9225	49.4035	48.8433	44.6896	58.4985	51.8721	54.9082	54.45	68.6383	63.7248	52.8462	51.142	53.4073	46.8596	53.6322	46.953	56.1977	64.6458	70.1036	70.57
[truncated: 18 more columns]

## Sheet: ESI-
NO.	mz	rt	RT(min)	Name	Molecular weight	△ppm	VIP	T-TEST	Fold change(C/F)	soybean meal_1	broad bean_1	rape cake_1	sesame cake_1	sesame cake_2	broad bean_2	broad bean_3	soybean meal_3	sesame cake_3	rape cake_3	broad bean_4	soybean meal_4	rape cake_4	sesame cake_4	oat_1	hulless barley_1	corn_1	barley_1	wheat bran_1	wheat_1	oat_2	wheat_2	hulless barley_2	barley_2	wheat bran_2	hulless barley_3	wheat_3	corn_3	oat_3	wheat bran_3	barley_3	corn_4	wheat_4	oat_4	hulless barley_4	wheat bran_4	barley_4	oat straw_1	wheat straw_1	pea stem_1
										1	1	1	1	1	1	1	1	1	1	1	1	1	1	1	1	1	1	1	1	1	1	1	1	1	1	1	1	1	1	1	1	1	1	1	1	1	3	3	3
672	315.254	422.692	7.04487	MG(0:0/15:0/0:0)	316.261	0	1.03958	0.00246837	1.59332	428.556	350.791	416.291	216.376	141.687	223.187	255.629	140.112	94.6139	724.979	242.29	220.815	189.321	148.264	951.431	641.41	172.291	255.98	2186.03	256.548	874.665	227.048	393.214	376.703	249.56	327.51	186.589	321.097	784.666	223.033	452.511	219.055	176.769	577.315	189.884	173.937	350.72	341.274	91.9322	169.44
1154	455.098	156.171	2.60285	Flavin Mononucleotide	456.105	0	1.96572	3.98001e-11	1.76108	59.8506	58.3532	40.644	44.753	46.5537	124.032	63.5436	46.0096	44.4681	101.99	90.724	59.9847	41.8242	43.6912	39.0802	46.2666	59.6027	25.0027	91.9177	37.3218	70.192	86.5003	64.8394	102.246	83.2655	79.6421	57.2466	52.4694	20.5224	43.1679	72.4903	55.3576	56.9099	45.1	93.4743	74.1151	102.736	19.839	21.0726	12.2425
1231	480.31	525.528	8.7588	LysoPC(15:0)	481.317	0	1.29127	0.000116056	1.68739	584.005	513.491	469.661	3131.4	421.922	782.333	1939.27	738.096	639.164	1645.78	823.805	851.069	951.071	1010.88	272.222	1035.4	184.625	257.561	372.488	2213.98	361.319	978.091	2447.35	1728.8	820.762	1327.85	639.816	213.279	237.367	338.653	821.162	290.797	1011.92	508.884	1141.9	368.736	1180.59	180.623	166.856	177.821
939	391.285	411.408	6.8568	Deoxycholic acid	392.293	1	1.00367	0.00356789	1.43745	185.961	302.848	225.27	247.106	163.868	316.387	1038.23	49.6789	63.8017	264.763	166.636	47.672	111.496	75.9322	382.43	391.212	287.066	404.828	503.645	869.061	312.766	725.04	116.015	1530.65	182.608	270.028	366.164	406.532	136.448	129.365	245.659	84.4326	537.153	165.475	355.071	35.0779	188.289	157.151	193.663	66.2086
1144	452.278	469.965	7.83275	LysoPE(0:0/16:0)	453.286	1	1.4543	9.40292e-06	1.91819	2676.92	3381.77	1766.55	14524.8	1774.47	5399.22	11150.8	4420.73	2794.58	14593.7	9094.34	5035.81	9933.66	6509.97	3638.09	5263.18	3319.24	1327.53	3581.98	17425.3	4738.79	11641.6	11643	10239.2	8462.63	9102.14	5829.76	3467.82	2949.56	2978.61	8414.19	6085.03	9848.66	25218.3	10889.7	6750.56	16248.8	1194.65	1315.22	1875.76
1225	478.294	484.35	8.0725	LysoPE(0:0/18:1(9Z))	479.301	1	1.48044	5.99441e-06	2.36306	1666.29	3617.02	1476.97	5953.5	1706.11	3947.99	7041.03	2122.96	2036.04	6505.33	6323.59	2728.63	2439.28	3645.08	1124.9	2635.01	2624.21	524.45	868.007	4788.37	3350.23	14563.3	6160.05	9043.23	2049.85	6770.13	5269.82	1828.81	1030.18	1429.13	3292.21	1739.54	3255.82	4428.43	8264.5	2330.93	7185.17	543.159	487.893	587.543
456	257.175	359.215	5.98692	Tetradecanedioic acid	258.183	2	1.34647	5.22746e-05	-1.19032	857.864	960.155	405.163	7835.54	3603.25	1550.98	806.025	2398.69	8585.59	403.859	1145.56	1742.63	1239.17	9164.3	1738.83	2324.84	2766.36	2307.47	1327.5	1286.24	1154.94	2313.87	3717.64	1385	1163.08	458.69	825.314	871.547	1531.96	998.592	829.331	3227.45	988.832	1059.13	499.952	1600.91	630.126	1647.24	7091.51	5355.71
543	283.264	643.818	10.7303	Stearic acid	284.272	2	1.88003	6.2641e-10	2.68226	193.931	190.21	445.404	221.931	137.304	183.298	445.962	206.705	181.151	827.535	227.168	138.634	190.485	396.457	260.002	242.478	479.254	102.517	396.887	205.838	484.063	482.862	239.448	489.416	506.498	381.45	290.041	857.48	276.83	182.664	478.504	519.281	219.352	296.685	366.87	516.222	408.055	45.4613	31.4037	40.1187
1138	450.262	431.664	7.19441	LysoPE(16:1(9Z)/0:0)	451.27	2	1.10717	0.00118204	1.92014	67.9075	130.212	88.1272	456.269	455.73	180.912	595.416	558.767	243.558	1151.9	445.635	276.109	865.299	377.256	366.261	468.997	222.871	346.297	99.053	827.174	238.442	1263.59	307.767	479.983	523.849	374.994	356.78	338.553	156.731	398.536	752.322	222.729	530.291	2652.89	518.861	578.749	2222.23	88.2296	106.644	121.828
288	203.012	53.627	0.893784	Homogentisic acid	168.042	3	1.68695	9.71208e-08	2.87613	97.4967	161.501	36.2864	53.1249	56.7491	178.491	161.176	20.7302	47.0259	175.038	157.298	122.976	51.567	60.6032	83.5186	108.19	89.0148	11.9544	151.408	29.5371	180.27	172.175	254.72	182.317	126.979	227.87	183.898	50.6669	22.8113	44.6058	62.0367	64.8014	91.1545	29.2119	54.2992	108.69	251.001	10.0192	8.55285	6.88517
449	255.232	603.096	10.0516	Palmitic acid	256.24	3	1.54094	1.99799e-06	1.81821	77.3541	75.9446	105.128	81.8145	52.9273	73.7253	207.307	91.665	63.7962	351.875	84.815	54.229	67.602	158.044	137.236	109.94	197.19	51.216	188.293	105.294	272.625	290.363	139.703	263.308	222.811	191.774	108.956	503.672	119.337	81.5962	245.824	244.395	87.1088	156.562	171.01	229.383	215.593	32.5517	28.2359	41.7778
531	281.248	613.517	10.2253	Oleic acid	282.256	3	1.27181	0.000151897	3.5942	83.8204	37.9352	226.016	194.275	64.1306	40.3728	224.435	77.1075	130.688	718.116	48.8	43.1362	64.6838	248.475	132.846	68.4113	311.771	7.45801	125.574	55.1505	175.557	169.797	78.759	193.097	125.374	80.1439	57.1571	677.776	103.569	43.2873	101.322	212.005	39.7107	125.099	91.5337	145.133	94.9965	9.47607	7.38583	9.17094
536	282.084	60.2935	1.00489	Guanosine	283.092	3	1.40145	2.24029e-05	2.13257	91.5746	9.24362	66.3907	182.14	33.572	111.276	238.877	59.1957	113.151	260.336	53.4415	87.8573	31.7592	102.55	41.7342	67.9465	21.7977	10.7153	89.7085	17.841	39.4342	99.6399	132.487	107.991	81.0131	97.1371	26.7796	52.3815	36.3988	21.9833	35.2235	68.1048	52.0644	4.62099	71.4194	103.188	143.102	8.05938	10.9875	37.4083
712	327.217	359.322	5.9887	Auxin a	328.225	3	1.053	0.00214219	0.97696	3019.12	2509.78	2811.95	2655.26	1503.27	1291.02	812.834	1010.97	2576.9	966.22	861.983	923.902	927.148	865.054	3453.45	2187.52	1844.08	2332.92	6012.77	6890.38	3095.51	1017.88	778.362	2810.6	1864.43	1025.36	1567.56	1558.06	2048.87	1029.35	1764.43	1183.97	1220.06	3342.75	737.79	2274.03	906.895	1953.61	681.465	809.383
484	267.073	59.0214	0.98369	Inosine	268.081	4	1.39081	2.65077e-05	1.54352	490.291	489.36	142.556	510.266	293.986	1119.57	996.69	149.011	202.576	575.436	678.121	645.113	444.451	377.854	254.863	552.695	251.916	43.1208	354.357	220.775	258.204	330.288	715.019	176.558	381.867	867.763	666.167	248.007	60.6434	210.406	108.213	322.896	253.607	99.3792	335.408	459.354	646.273	103.761	121.039	117.052
173	164.07	93.5611	1.55935	L-Phenylalanine	165.079	9	1.63013	3.37252e-07	1.74645	50.9072	46.9669	25.2291	36.6176	15.8934	72.9223	46.4555	22.1027	21.9169	69.9694	26.8873	33.0356	15.2677	16.743	20.1143	25.056	22.153	7.34539	18.2067	14.1225	17.8642	51.6935	53.5259	37.5457	29.8448	32.931	35.0208	18.1819	12.1524	11.7241	20.8238	22.5182	18.1986	12.3071	41.2012	21.4701	37.7277	6.7569	5.63368	7.609
590	297.113	284.983	4.74972	LysoPA(8:0/0:0)	298.118	9	1.10951	0.00115099	0.666953	1103.06	1067.17	1309.88	3783.63	2117.25	1040.64	1408.33	1739.01	3213.25	1962.73	3021.63	3639.61	2273.49	3365.41	2229.62	1951.28	1293.3	1648.1	2378.08	986.901	1652.86	2021.85	1508.84	5299.89	3275.67	2730.97	1415.99	1018.71	1457.23	2080.58	2088.31	1869.1	2976.69	1501.46	2801.22	5368.87	3716.76	1791.08	1385.67	1294.84
143	153.018	170.306	2.83844	Gentisic acid	154.027	10	1.10152	0.00125981	-2.32264	378.471	183.778	1041.59	338.933	750.093	185.535	223.865	517.561	484.865	546.412	174.615	1107.04	846.39	532.868	504.847	1081.22	496.477	858.561	247.293	168.816	247.867	195.235	287.868	171.548	663.532	167.22	196.593	406.592	361.268	816.419	352.63	530.101	526.466	939.241	158.875	637.446	314.686	475.377	1465.21	584.321
101	135.03	54.7326	0.912209	Hypoxanthine	136.038	11	1.85109	1.46473e-09	3.58701	1028.29	1060.81	363.391	490.317	476.415	1088.35	1006.16	323.357	340.689	1534.03	1068.56	798.212	527.452	519.901	522.973	693.883	530.972	95.924	812.564	154.69	659.586	995.116	1480.71	1038.96	1010.66	1537.98	1164.23	297.34	196.156	348.353	403.39	425.422	613.732	292.748	370.949	913.098	1633.03	52.9435	23.8778	41.277
105	137.023	224.659	3.74432	Salicylic acid	138.032	11	1.02709	0.0028108	-2.62329	747.631	335.412	794.025	926.689	669.287	309.394	299.244	481.052	949.672	487.481	256.552	606.176	445.386	1255.81	774.658	929.241	491.287	636.404	1129.66	299.297	551.674	182.803	363.981	216.973	331.556	206.536	252.059	460.74	752.573	358.946	365.323	449.088	318.465	712.908	217.182	300.148	247.865	558.895	710.767	413.777
83	128.034	56.386	0.939767	Pyroglutamic acid	129.043	12	1.4513	9.89207e-06	2.06415	337.526	2010.36	470.152	355.826	308.442	1196.01	415.208	124.525	393.106	453.415	1227.43	692.981	276.061	235.4	633.543	357.488	1028.54	212.917	395.502	230.297	388.198	1270.97	620.291	1013.81	423.792	724.5	1294.61	287.979	621.598	308.199	256.778	405.603	416.582	172.522	1236.64	369.408	642.953	199.808	96.4637	132.521
90	131.033	110.398	1.83997	2-Acetolactic acid	132.042	12	1.34723	5.16865e-05	0.576867	552.039	504.06	460.893	170.387	209.607	323.453	374.297	228.632	273.346	256.209	377.789	338.933	160.924	297.986	446.321	469.713	261.266	306.97	381.248	342.741	272.41	371.899	293.472	325.359	210.336	339.799	518.2	203.969	255.048	174.439	368.298	246.007	236.662	203.851	301.469	294.662	363.672	183.684	216.448	225.007
98	134.046	49.687	0.828117	Adenine	135.054	12	1.38127	3.07726e-05	2.29533	4058.47	2035.6	2711.19	1420.25	1041.76	9985.18	727.878	1796.68	2247.52	2870.62	2102.55	1285.55	331.966	382.061	2525.34	996.422	1280.29	599.558	1631.62	1450.14	3555.24	4368.33	3397.31	5404.32	1043.8	2907.44	2005.03	485.874	1400.22	1264.63	3126.3	1306.87	2423.68	4000.38	4530.99	917.486	1049.23	429.548	256.993	267.542
862	367.245	580.585	9.67641	Adrenic acid	332.272	12	1.76404	1.52907e-08	2.31804	258.212	115.281	338.687	170.896	83.8621	58.0723	198.022	123.637	124.336	246.945	83.5192	124.846	77.1997	172.988	251.093	242.375	473.394	60.0314	229.263	29.5388	311.571	300.892	144.111	344.681	198.196	238.213	156.014	406.047	114.364	86.5264	161.601	257.441	58.2841	138.1	278.027	244.428	162.638	11.5895	18.9469	66.5573
307	210.03	142.888	2.38146	Indoleacetic acid	175.063	13	1.65101	2.15791e-07	-0.513517	56.1105	52.839	49.1723	37.7394	41.333	44.789	42.0047	45.5406	30.7326	35.9283	46.8784	45.2943	44.5472	39.7861	36.0108	51.9342	30.9324	43.8386	39.4873	30.9786	29.5073	26.9916	43.5188	26.4228	40.7567	30.6351	30.7431	30.9597	26.9198	35.3167	35.3277	37.3675	33.3048	28.4871	26.682	34.1415	31.1636	46.4222	49.159	61.1789
739	334.246	517.044	8.6174	Sphingosine	299.282	17	1.25312	0.00019562	-1.37471	2.06151	5.36009	4.08501	99.7763	18.4509	16.3708	19.8707	23.9734	16.4758	13.8929	14.6357	6.93882	9.85815	40.127	6.32445	4.43339	0.795412	22.9306	8.68824	11.5692	13.5158	31.8014	143.135	46.7146	4.77236	18.9349	41.1001	7.71877	13.5181	20.3061	22.8833	7.08701	13.8116	10.0956	14.9729	22.9228	20.1426	35.5763	24.9572	74.5652
135	151.023	56.6153	0.943588	Xanthine	152.033	18	1.48379	5.6522e-06	2.2597	1184.26	583.347	669.122	1076.36	394.617	1253.72	1676.96	545.278	491.235	3315.89	811.185	625.135	367.701	869.586	433.217	339.381	379.741	276.869	927.671	258.587	496.577	1305.21	1860.4	1138.42	1201.5	1058.29	557.152	235.722	301.91	345.379	835.658	879.392	528.812	607.662	869.694	864.54	1573.91	93.683	22.6847	192.118
12	88.0386	61.9898	1.03316	β-Alanine	89.0477	20	1.02137	0.00298122	1.64755	25.3213	74.104	20.296	27.0186	9.36721	167.9	49.5522	10.3281	40.5436	56.4844	56.0417	32.3655	7.88617	12.5321	40.416	50.1982	5.85517	11.2919	32.5528	18.0628	11.4023	52.174	18.0322	27.2072	32.303	41.6747	64.768	13.7445	12.2721	9.66928	17.4151	7.98396	9.80561	9.35313	110.175	12.2429	28.469	11.1826	2.71369	3.6836
906	381.175	611.531	10.1922	Corticosterone	346.214	23	2.10136	1.99932e-13	2.85157	461.607	405.279	955.489	598.276	545.13	412.049	671.437	425.778	808.952	1277.39	439.089	353.245	511.065	903.517	771.754	540.194	1202.79	251.832	577.74	401.491	753.097	631.323	360.438	656.943	597.384	505.877	497.319	1334.55	715.803	370.59	486.251	821.67	353.277	684.955	675.782	759.519	550.854	96.314	21.7379	67.7041
94	132.027	47.5287	0.792145	L-Aspartic Acid	133.037	24	1.02264	0.00294248	2.08979	183.615	144.867	172.807	259.409	97.486	1193.21	128.595	72.3186	175.242	263.305	188.542	217.881	76.3982	52.4049	142.46	94.2519	104.393	59.097	176.231	175.763	182.984	101.927	182.243	112.107	209.613	193.19	114.596	92.2937	91.0239	79.9935	68.3047	69.3195	74.0817	52.0002	157.701	107.974	217.053	75.6148	11.9085	53.1773
198	174.084	188.084	3.13473	Citrulline	175.096	25	1.00457	0.00353594	-0.343847	652.883	176.641	532.076	614.871	613.851	363.16	418.022	615.116	623.292	374.74	412.334	532.223	538.994	688.806	448.937	302.751	184.559	573.708	457.881	216.442	514.972	105.266	369.468	228.152	566.742	385.038	329.708	240.701	653.498	440.525	427.12	404.887	279.215	654.19	190.921	503.498	382.876	618.258	273.953	444.326
297	206.988	63.8356	1.06393	Glycerol 3-phosphate	172.014	25	1.2641	0.000168715	2.01171	113.323	780.139	136.766	137.744	320.581	837.961	420.246	79.9786	177.42	408.67	529.773	385.401	272.886	77.975	467.014	875.662	330.392	301.998	247.994	330.539	227.215	1006.63	882.188	1028.23	449.674	1308.34	1833.58	227.625	185.679	255.324	243.659	107.147	310.117	167.24	900.474	157.948	497.551	115.662	90.1407	124.813
1179	464.315	539.834	8.99723	Glycocholic acid	465.309	28	1.09926	0.00129221	2.38787	162.606	136.655	66.0091	702.23	126.365	310.988	204.311	114.285	20.6698	414.955	138.162	145.873	54.9139	37.8267	60.3717	186.983	26.6419	30.1042	74.1803	769.192	101.525	361.961	924.37	543.714	237.719	334.994	131.883	32.4942	27.501	72.7	162.051	19.5583	72.2569	41.7636	262.669	57.4752	321.12	23.4076	21.3336	19.5493
148	154.022	170.491	2.84151	L-Threonine	119.058	35	1.18916	0.000446558	-2.19309	34.6821	20.7845	71.7848	89.6595	58.0885	18.4219	21.7461	37.919	78.9293	73.0361	20.0246	80.8083	65.3024	90.1515	44.92	80.0497	36.0102	63.367	40.5218	18.8586	21.4848	20.7625	23.5549	18.8739	50.2397	18.6418	20.1557	29.9047	30.4111	60.3884	30.3949	42.1456	42.0791	72.2321	17.198	50.7272	24.8655	35.44	108.551	123.848
1271	495.272	469.058	7.81763	Leukotriene D4	496.261	37	1.0961	0.00133871	-0.509293	194.907	310.525	165.165	237.786	259.436	389.872	344.699	240.512	295.279	479.461	418.614	345.639	412.495	384.796	136.762	157.628	185.677	177.516	225.827	330.073	79.4586	403.489	131.76	231.887	266.26	191.719	557.219	228.531	328.393	390.493	598.599	361.661	560.099	205.273	297.222	305.811	399.898	291.13	267.584	273.9
[truncated: 18 more columns]
